# Supplementary material for: Structural and functional analysis of the Nipah virus polymerase complex
Source: Cell. 2025 Feb 6;188(3):688–703.e18. doi: 10.1016/j.cell.2024.12.021 (PMC11813165; doi:10.1016/j.cell.2024.12.021)
Supplement: Data S4. Per-residue-root-mean-square-fluctuation values from molecular dynamics simulations of NiV L-P reported in this study, related to Figures 1 and S4 — List of RMSF values from 100 ns MD simulations are provided for each NiV L (chain A), P1 (chain E), P2 (chain C), P3 (chain P3), and P4 (chain B). [file mmc5.xlsx]

## Sheet: NiV_LP_RMSF
Data S4. Per-residue root-mean-square-fluctuation values from molecular dynamics simulations of NiV L-P reported in this study, related to Figures 1 and S4.
Chain	ResName	CA_RMSF_dup_1	CA_RMSF_dup_2	CA_RMSF_dup_3
A	LEU5	2.06	2.281	2.238
A	SER6	1.517	1.732	1.859
A	ILE7	1.321	1.531	1.397
A	SER8	1.513	1.587	1.585
A	ASP9	1.494	1.533	1.555
A	ILE10	1.324	1.392	1.234
A	ILE11	1.249	1.236	1.099
A	TYR12	1.103	1.171	1.067
A	PRO13	0.958	1.346	0.974
A	GLU14	0.9	1.214	0.929
A	CYS15	0.941	1.097	0.987
A	HIS16	0.745	0.921	0.769
A	LEU17	0.694	0.894	0.735
A	ASP18	0.714	0.914	0.717
A	SER19	0.738	0.964	0.728
A	PRO20	0.765	0.965	0.778
A	ILE21	0.695	0.986	0.694
A	VAL22	0.799	1.206	0.686
A	SER23	0.937	1.463	0.693
A	GLY24	0.932	1.553	0.791
A	LYS25	0.894	1.457	0.734
A	LEU26	0.93	1.465	0.716
A	ILE27	1.003	1.561	0.822
A	SER28	0.975	1.564	0.849
A	ALA29	0.998	1.536	0.902
A	ILE30	1.083	1.599	0.965
A	GLU31	1.143	1.714	0.99
A	TYR32	1.176	1.753	1.025
A	ALA33	1.239	1.78	1.084
A	GLN34	1.313	1.879	1.144
A	LEU35	1.293	1.845	1.179
A	LYS36	1.312	1.927	1.201
A	HIS37	1.216	1.84	1.113
A	ASN38	1.188	1.719	1.1
A	GLN39	1.027	1.61	0.958
A	PRO40	1.104	1.678	1.098
A	SER41	1.327	2.008	1.494
A	ASP42	1.659	2.14	1.686
A	ASP43	1.305	2.041	1.903
A	LYS44	1.168	1.774	1.22
A	ARG45	1.138	1.772	1.1
A	LEU46	1.063	1.675	0.993
A	SER47	1.161	1.728	1.09
A	GLU48	1.27	1.888	1.233
A	ASN49	1.187	1.773	1.135
A	ILE50	1.165	1.752	1.078
A	ARG51	1.357	1.992	1.353
A	LEU52	1.4	2.068	1.46
A	ASN53	1.329	2.007	1.315
A	LEU54	1.436	2.122	1.436
A	HIS55	1.625	2.333	1.647
A	GLY56	1.66	2.352	1.638
A	LYS57	1.68	2.385	1.639
A	ARG58	1.607	2.282	1.383
A	LYS59	1.705	2.424	1.437
A	SER60	1.315	2.029	1.281
A	LEU61	1.272	1.979	1.265
A	TYR62	1.167	1.716	1.105
A	ILE63	1.24	1.854	1.109
A	LEU64	1.335	1.981	1.247
A	ARG65	1.254	1.89	1.164
A	GLN66	1.194	1.816	1.066
A	SER67	1.353	1.954	1.172
A	LYS68	1.4	2.008	1.219
A	GLN69	1.327	1.905	1.18
A	GLY70	1.376	1.929	1.212
A	ASN71	1.546	2.039	1.323
A	TYR72	1.548	2.051	1.355
A	ILE73	1.478	1.94	1.31
A	ARG74	1.618	2.012	1.39
A	ASN75	1.785	2.157	1.525
A	ASN76	1.737	2.131	1.483
A	VAL77	1.669	2.086	1.521
A	LYS78	2.004	2.387	1.879
A	ASN79	1.959	2.397	1.89
A	LEU80	1.682	2.16	1.596
A	LYS81	1.757	2.231	1.665
A	GLU82	1.713	2.168	1.589
A	PHE83	1.513	1.959	1.368
A	MET84	1.421	1.93	1.311
A	HIS85	1.221	1.717	1.105
A	ILE86	1.17	1.562	1.035
A	ALA87	1.059	1.472	0.941
A	TYR88	0.908	1.296	0.817
A	PRO89	0.892	1.186	0.81
A	GLU90	0.995	1.259	0.881
A	CYS91	0.993	1.292	0.887
A	ASN92	0.905	1.157	0.818
A	ASN93	1.059	1.273	0.996
A	THR94	1.073	1.331	0.956
A	LEU95	0.982	1.272	0.894
A	PHE96	0.932	1.148	0.881
A	SER97	1.079	1.318	0.945
A	ILE98	1.194	1.456	1.014
A	THR99	1.43	1.711	1.143
A	SER100	1.466	1.774	1.218
A	GLN101	1.597	1.864	1.323
A	GLY102	1.666	1.941	1.41
A	MET103	1.526	1.781	1.325
A	THR104	1.461	1.702	1.265
A	SER105	1.675	1.82	1.378
A	LYS106	1.677	1.763	1.363
A	LEU107	1.393	1.577	1.156
A	ASP108	1.399	1.644	1.204
A	ASN109	1.525	1.775	1.269
A	ILE110	1.405	1.643	1.22
A	MET111	1.322	1.531	1.196
A	ARG112	1.46	1.712	1.266
A	LYS113	1.475	1.75	1.265
A	SER114	1.353	1.555	1.127
A	PHE115	1.414	1.601	1.171
A	LYS116	1.59	1.809	1.3
A	ALA117	1.552	1.756	1.248
A	TYR118	1.47	1.615	1.161
A	ASN119	1.572	1.783	1.266
A	ILE120	1.68	1.915	1.346
A	ILE121	1.585	1.764	1.254
A	SER122	1.46	1.662	1.181
A	LYS123	1.525	1.779	1.286
A	LYS124	1.548	1.776	1.261
A	VAL125	1.403	1.57	1.103
A	ILE126	1.318	1.566	1.109
A	GLY127	1.474	1.734	1.232
A	MET128	1.445	1.632	1.166
A	LEU129	1.283	1.473	1.087
A	GLN130	1.325	1.59	1.176
A	ASN131	1.502	1.727	1.294
A	ILE132	1.454	1.573	1.215
A	THR133	1.336	1.541	1.193
A	ARG134	1.459	1.718	1.29
A	ASN135	1.565	1.773	1.357
A	LEU136	1.478	1.661	1.323
A	ILE137	1.456	1.717	1.307
A	THR138	1.543	1.873	1.425
A	GLN139	1.483	1.841	1.36
A	ASP140	1.533	2.021	1.444
A	ARG141	1.615	2.161	1.511
A	ARG142	1.566	2.029	1.522
A	ASP143	1.382	1.793	1.34
A	GLU144	1.47	1.868	1.334
A	ILE145	1.524	1.873	1.444
A	ILE146	1.343	1.65	1.318
A	ASN147	1.331	1.666	1.234
A	ILE148	1.546	1.791	1.373
A	HIS149	1.504	1.644	1.302
A	GLU150	1.39	1.53	1.232
A	CYS151	1.473	1.68	1.328
A	ARG152	1.526	1.682	1.331
A	ARG153	1.428	1.461	1.137
A	LEU154	1.291	1.397	0.982
A	GLY155	1.395	1.594	1.175
A	ASP156	1.358	1.576	1.174
A	LEU157	1.177	1.389	1.001
A	GLY158	1.277	1.461	1.119
A	LYS159	1.313	1.487	1.2
A	ASN160	1.133	1.369	1.025
A	MET161	1.055	1.323	0.944
A	SER162	1.205	1.418	1.063
A	GLN163	1.242	1.444	1.121
A	SER164	1.1	1.344	1.045
A	LYS165	1.314	1.408	1.255
A	TRP166	1.002	1.196	0.923
A	TYR167	1.12	1.297	0.982
A	GLU168	1.222	1.5	1.112
A	CYS169	1.044	1.307	0.894
A	PHE170	0.971	1.204	0.853
A	LEU171	1.118	1.377	0.968
A	PHE172	1.12	1.416	0.97
A	TRP173	0.957	1.264	0.858
A	PHE174	0.945	1.216	0.823
A	THR175	1.104	1.394	0.959
A	ILE176	1.045	1.378	0.948
A	LYS177	0.919	1.242	0.846
A	THR178	1.049	1.315	0.935
A	GLU179	1.163	1.416	1.048
A	MET180	1.015	1.371	0.97
A	ARG181	0.983	1.363	0.967
A	ALA182	1.186	1.492	1.125
A	VAL183	1.185	1.587	1.126
A	ILE184	1.055	1.619	1.06
A	LYS185	1.196	1.704	1.161
A	ASN186	1.327	1.856	1.287
A	SER187	1.248	1.978	1.293
A	GLN188	1.344	2.171	1.431
A	LYS189	1.507	2.226	1.587
A	PRO190	1.731	2.304	1.78
A	LYS191	1.833	2.375	1.839
A	PHE192	1.55	2.255	1.568
A	ARG193	1.543	2.233	1.624
A	SER194	1.781	2.354	1.85
A	ASP195	1.576	2.16	1.582
A	SER196	1.397	1.994	1.381
A	CYS197	1.319	1.846	1.3
A	ILE198	1.326	1.763	1.218
A	ILE199	1.39	1.782	1.241
A	HIS200	1.441	1.826	1.3
A	MET201	1.482	1.784	1.315
A	ARG202	1.566	1.943	1.374
A	ASP203	1.602	1.964	1.372
A	LYS204	1.74	1.998	1.493
A	SER205	1.897	2.047	1.514
A	THR206	1.468	1.831	1.277
A	GLU207	1.438	1.787	1.264
A	ILE208	1.285	1.667	1.151
A	ILE209	1.265	1.698	1.151
A	LEU210	1.145	1.491	1.031
A	ASN211	1.119	1.584	1.054
A	PRO212	1.017	1.525	0.97
A	ASN213	0.939	1.401	0.9
A	LEU214	0.956	1.432	0.912
A	ILE215	0.977	1.396	0.922
A	CYS216	1.101	1.548	1.027
A	ILE217	1.177	1.57	1.07
A	PHE218	1.316	1.721	1.186
A	LYS219	1.395	1.81	1.256
A	SER220	1.701	2.001	1.479
A	ASP221	1.88	2.138	1.752
A	LYS222	2.375	2.577	1.988
A	THR223	2.254	2.514	1.866
A	GLY224	1.784	2.089	1.698
A	LYS225	1.556	1.937	1.435
A	LYS226	1.376	1.78	1.246
A	CYS227	1.247	1.67	1.133
A	TYR228	1.063	1.484	0.957
A	TYR229	1	1.459	0.933
A	LEU230	0.882	1.306	0.854
A	THR231	0.831	1.246	0.808
A	PRO232	0.755	1.163	0.744
A	GLU233	0.674	1.03	0.654
A	MET234	0.72	1.069	0.672
A	VAL235	0.766	1.112	0.701
A	LEU236	0.674	0.981	0.642
A	MET237	0.61	0.921	0.573
A	TYR238	0.737	0.973	0.708
A	CYS239	0.776	0.99	0.714
A	ASP240	0.649	0.87	0.582
A	VAL241	0.614	0.858	0.593
A	LEU242	0.73	0.971	0.682
A	GLU243	0.726	0.942	0.655
A	GLY244	0.641	0.81	0.611
A	ARG245	0.701	0.863	0.683
A	MET246	0.794	0.99	0.723
A	MET247	0.745	0.915	0.678
A	MET248	0.698	0.85	0.68
A	GLU249	0.817	1.03	0.754
A	THR250	0.888	1.134	0.794
A	THR251	0.803	1.038	0.74
A	ILE252	0.798	1.097	0.767
A	LYS253	0.941	1.247	0.855
A	SER254	0.965	1.283	0.882
A	ASP255	0.92	1.231	0.879
A	ILE256	0.982	1.318	0.932
A	LYS257	0.935	1.237	0.914
A	TYR258	0.859	1.164	0.864
A	GLN259	1.052	1.275	1.138
A	PRO260	1.029	1.29	1.06
A	LEU261	0.893	1.128	0.91
A	ILE262	0.957	1.204	0.959
A	SER263	1.015	1.277	1.049
A	ARG264	0.879	1.086	0.882
A	SER265	0.847	0.975	0.855
A	ASN266	1.004	1.116	1.009
A	ALA267	0.94	1.064	0.932
A	LEU268	0.821	0.882	0.836
A	TRP269	0.843	0.885	0.845
A	GLY270	0.975	1.043	0.937
A	LEU271	0.927	0.985	0.87
A	ILE272	0.889	0.948	0.834
A	ASP273	0.93	1.036	0.846
A	PRO274	1.096	1.176	0.976
A	LEU275	1.089	1.175	0.97
A	PHE276	0.985	1.105	0.897
A	PRO277	1.127	1.319	1.042
A	VAL278	1.206	1.356	1.084
A	MET279	1.092	1.234	0.968
A	GLY280	1.049	1.252	0.953
A	ASN281	0.918	1.217	0.794
A	ARG282	0.969	1.236	0.855
A	ILE283	0.902	1.035	0.799
A	TYR284	0.796	0.921	0.729
A	ASN285	0.899	1.07	0.819
A	ILE286	0.915	1.057	0.84
A	VAL287	0.793	0.9	0.765
A	SER288	0.86	0.951	0.815
A	MET289	0.888	1.062	0.822
A	ILE290	0.82	1.046	0.829
A	GLU291	0.822	1.044	0.801
A	PRO292	0.908	1.083	0.806
A	LEU293	0.877	1.089	0.827
A	VAL294	0.811	1.054	0.816
A	LEU295	0.874	1.061	0.832
A	ALA296	0.936	1.091	0.874
A	LEU297	0.904	1.079	0.917
A	LEU298	0.911	1.131	0.925
A	GLN299	0.994	1.213	0.968
A	LEU300	1.067	1.305	1.048
A	LYS301	1.134	1.322	1.009
A	ASP302	1.119	1.321	0.957
A	GLU303	1.367	1.4	1
A	ALA304	1.28	1.523	1.139
A	ARG305	1.292	1.555	1.2
A	ILE306	1.298	1.549	1.257
A	LEU307	1.186	1.441	1.076
A	ARG308	1.146	1.388	1.052
A	GLY309	1.129	1.403	1.115
A	ALA310	1.146	1.364	1.03
A	PHE311	1.06	1.261	0.94
A	LEU312	1.037	1.201	0.928
A	HIS313	1.154	1.297	1.041
A	HIS314	1.173	1.333	1.053
A	CYS315	1.037	1.244	0.971
A	ILE316	1.081	1.213	1.045
A	LYS317	1.194	1.279	1.121
A	GLU318	1.136	1.305	1.06
A	MET319	1.085	1.245	1.055
A	HIS320	1.19	1.274	1.138
A	GLN321	1.238	1.341	1.143
A	GLU322	1.14	1.376	1.043
A	LEU323	1.157	1.355	1.073
A	SER324	1.292	1.652	1.18
A	GLU325	1.334	1.881	1.192
A	CYS326	1.264	1.739	1.138
A	GLY327	1.455	1.977	1.357
A	PHE328	1.382	1.671	1.344
A	THR329	1.577	1.941	1.565
A	ASP330	1.597	1.887	1.587
A	GLN331	1.512	1.692	1.483
A	LYS332	1.537	1.77	1.525
A	ILE333	1.427	1.621	1.424
A	ARG334	1.236	1.379	1.216
A	SER335	1.262	1.415	1.241
A	MET336	1.264	1.43	1.263
A	PHE337	1.115	1.243	1.11
A	ILE338	1.046	1.137	1.042
A	ASP339	1.057	1.234	1.053
A	ASP340	1.021	1.17	1.014
A	LEU341	0.908	1.033	0.89
A	LEU342	0.943	1.072	0.947
A	SER343	1.011	1.13	1.046
A	ILE344	0.869	1.04	0.925
A	LEU345	0.806	1.033	0.843
A	ASN346	0.877	1.055	0.865
A	ILE347	0.953	1.136	0.94
A	ASP348	1.035	1.253	1.034
A	ASN349	0.943	1.22	1.033
A	ILE350	0.891	1.143	0.957
A	HIS351	0.8	1.06	0.854
A	LEU352	0.791	1.034	0.849
A	LEU353	0.79	0.986	0.843
A	ALA354	0.752	0.961	0.755
A	GLU355	0.673	0.902	0.685
A	PHE356	0.709	0.947	0.698
A	PHE357	0.743	0.902	0.671
A	SER358	0.645	0.707	0.634
A	PHE359	0.652	0.742	0.669
A	PHE360	0.761	0.941	0.743
A	ARG361	0.666	0.952	0.697
A	THR362	0.616	0.782	0.652
A	PHE363	0.653	0.838	0.621
A	GLY364	0.638	1.021	0.632
A	HIS365	0.629	1.031	0.632
A	PRO366	0.733	1.021	0.698
A	ILE367	0.73	0.953	0.684
A	LEU368	0.773	1.101	0.693
A	GLU369	0.835	1.061	0.773
A	ALA370	0.905	1.024	0.844
A	LYS371	0.877	1.176	0.801
A	VAL372	0.877	1.093	0.859
A	ALA373	0.883	0.939	0.847
A	ALA374	0.839	0.997	0.812
A	GLU375	0.854	1.102	0.862
A	LYS376	0.889	1.029	0.898
A	VAL377	0.874	1.079	0.874
A	ARG378	0.91	1.254	0.855
A	GLU379	1.041	1.266	0.959
A	HIS380	1.045	1.293	0.957
A	MET381	0.995	1.511	0.915
A	LEU382	1.096	1.643	0.991
A	ALA383	1.169	1.325	1.034
A	ASP384	1.269	1.342	1.051
A	LYS385	1.319	1.333	1.038
A	VAL386	1.284	1.376	1.137
A	LEU387	1.287	1.479	1.085
A	GLU388	1.315	1.609	1.175
A	TYR389	1.334	1.694	1.181
A	ALA390	1.36	1.716	1.229
A	PRO391	1.346	1.699	1.168
A	ILE392	1.316	1.688	1.103
A	MET393	1.373	1.778	1.186
A	LYS394	1.389	1.793	1.22
A	ALA395	1.334	1.716	1.16
A	HIS396	1.351	1.787	1.18
A	ALA397	1.408	1.881	1.241
A	ILE398	1.376	1.804	1.202
A	PHE399	1.339	1.759	1.152
A	CYS400	1.406	1.854	1.243
A	GLY401	1.452	1.907	1.292
A	THR402	1.415	1.841	1.258
A	ILE403	1.413	1.885	1.256
A	ILE404	1.476	1.982	1.32
A	ASN405	1.516	1.972	1.374
A	GLY406	1.498	2.031	1.362
A	TYR407	1.533	2.011	1.428
A	ARG408	1.601	2.248	1.526
A	ASP409	1.706	2.997	1.714
A	ARG410	1.684	2.84	1.746
A	HIS411	1.759	2.266	1.803
A	GLY412	1.997	2.434	1.99
A	GLY413	1.862	2.46	1.805
A	ALA414	1.737	2.255	1.647
A	TRP415	1.627	2.186	1.523
A	PRO416	1.568	2.145	1.489
A	PRO417	1.576	2.165	1.546
A	LEU418	1.559	2.168	1.5
A	TYR419	1.619	2.132	1.522
A	LEU420	1.595	2.162	1.537
A	PRO421	1.581	2.164	1.537
A	ALA422	1.704	2.257	1.627
A	HIS423	1.635	2.134	1.523
A	ALA424	1.623	2.152	1.505
A	SER425	1.668	2.195	1.547
A	LYS426	1.79	2.325	1.622
A	HIS427	1.772	2.269	1.594
A	ILE428	1.67	2.187	1.514
A	ILE429	1.723	2.349	1.571
A	ARG430	1.812	2.44	1.646
A	LEU431	1.745	2.34	1.572
A	LYS432	1.712	2.38	1.55
A	ASN433	1.837	2.564	1.674
A	SER434	1.88	2.613	1.716
A	GLY435	1.795	2.446	1.647
A	GLU436	1.751	2.314	1.58
A	SER437	1.66	2.219	1.465
A	LEU438	1.591	2.055	1.37
A	THR439	1.572	2.012	1.38
A	ILE440	1.52	1.941	1.373
A	ASP441	1.584	2.006	1.414
A	ASP442	1.587	2.041	1.401
A	CYS443	1.497	1.955	1.338
A	VAL444	1.476	1.872	1.328
A	LYS445	1.551	1.975	1.407
A	ASN446	1.54	1.972	1.422
A	TRP447	1.471	1.87	1.333
A	GLU448	1.515	1.908	1.406
A	SER449	1.543	1.982	1.457
A	PHE450	1.455	1.92	1.341
A	CYS451	1.445	1.872	1.338
A	GLY452	1.492	1.943	1.393
A	ILE453	1.483	1.988	1.397
A	GLN454	1.476	2.035	1.372
A	PHE455	1.49	2.045	1.381
A	ASP456	1.503	2.096	1.427
A	CYS457	1.462	2.116	1.392
A	PHE458	1.536	2.168	1.459
A	MET459	1.473	2.003	1.407
A	GLU460	1.593	2.057	1.578
A	LEU461	1.548	2.012	1.601
A	LYS462	1.471	1.923	1.455
A	LEU463	1.377	1.851	1.432
A	ASP464	1.359	1.836	1.438
A	SER465	1.705	1.987	1.697
A	ASP466	1.469	1.797	1.375
A	LEU467	1.262	1.606	1.309
A	SER468	1.26	1.578	1.304
A	MET469	1.227	1.773	1.275
A	TYR470	1.188	1.638	1.113
A	MET471	1.23	1.45	1.213
A	LYS472	1.479	1.546	1.399
A	ASP473	1.597	1.499	1.712
A	LYS474	1.434	1.163	1.329
A	ALA475	1.276	1.18	1.147
A	LEU476	1.054	1.16	0.962
A	SER477	0.993	1.167	0.958
A	PRO478	1.057	1.305	1.056
A	ILE479	1.106	1.503	1.076
A	LYS480	1.118	1.588	1.035
A	ASP481	1.228	1.782	1.196
A	GLU482	1.104	1.529	1.147
A	TRP483	1.008	1.428	0.959
A	ASP484	0.991	1.436	0.981
A	SER485	1.004	1.387	1.042
A	VAL486	0.92	1.227	0.989
A	TYR487	0.923	1.345	0.959
A	PRO488	1.048	1.643	1.133
A	ARG489	1.182	1.869	1.278
A	GLU490	1.134	2.006	1.105
A	VAL491	1.065	1.944	1.041
A	LEU492	1.156	1.97	1.076
A	SER493	1.488	2.264	1.425
A	TYR494	1.354	2.117	1.247
A	THR495	1.463	1.959	1.303
A	PRO496	1.442	1.821	1.315
A	PRO497	1.961	1.966	2.177
A	LYS498	1.886	1.685	2.363
A	SER499	2.089	1.767	2.805
A	THR500	2.174	2.042	2.625
A	GLU501	1.98	1.827	2.507
A	PRO502	1.702	1.702	2.161
A	ARG503	1.356	1.398	1.483
A	ARG504	1.29	1.159	1.306
A	LEU505	1.194	1.119	1.129
A	VAL506	1.128	1.165	1.161
A	ASP507	1.155	1.312	1.215
A	VAL508	1.156	1.336	1.098
A	PHE509	1.158	1.264	1.075
A	VAL510	1.124	1.255	1.087
A	ASN511	1.188	1.819	1.113
A	ASP512	1.236	2.334	1.123
A	GLU513	1.374	2.093	1.23
A	ASN514	1.567	2.481	1.34
A	PHE515	1.294	2.726	1.135
A	ASP516	1.259	2.299	1.174
A	PRO517	1.229	1.942	1.153
A	TYR518	1.29	2.144	1.237
A	ASN519	1.307	2.255	1.274
A	MET520	1.262	2.018	1.262
A	LEU521	1.243	1.928	1.232
A	GLU522	1.261	2.005	1.199
A	TYR523	1.194	1.937	1.153
A	VAL524	1.191	1.877	1.12
A	LEU525	1.303	1.997	1.219
A	SER526	1.351	2.075	1.294
A	GLY527	1.3	2.001	1.255
A	ALA528	1.238	1.975	1.232
A	TYR529	1.139	1.776	1.112
A	LEU530	1.208	1.838	1.189
A	GLU531	1.275	2.003	1.261
A	ASP532	1.184	1.829	1.15
A	ASP533	1.273	1.873	1.257
A	GLN534	1.172	1.738	1.105
A	PHE535	1.083	1.629	1.002
A	ASN536	1.006	1.437	0.909
A	VAL537	0.953	1.277	0.872
A	SER538	0.879	1.108	0.813
A	TYR539	0.807	1.001	0.774
A	SER540	0.78	0.976	0.816
A	LEU541	0.728	0.927	0.755
A	LYS542	0.804	0.963	0.77
A	GLU543	0.7	0.907	0.722
A	LYS544	0.901	0.869	0.795
A	GLU545	1.072	0.872	0.892
A	THR546	1.518	0.967	1.182
A	LYS547	1.37	1.446	1.211
A	GLN548	1.318	1.445	1.242
A	ALA549	1.382	1.77	1.307
A	GLY550	1.615	1.693	1.193
A	ARG551	1.34	1.591	1.173
A	LEU552	1.033	1.127	1.074
A	PHE553	0.973	1.156	0.857
A	ALA554	0.875	1.141	0.897
A	LYS555	0.866	1.126	0.869
A	MET556	0.937	1.262	0.884
A	THR557	1.028	1.41	0.921
A	TYR558	1.065	1.593	0.943
A	LYS559	1.121	1.648	0.99
A	MET560	1.111	1.534	1.021
A	ARG561	1.046	1.42	0.913
A	ALA562	1.072	1.585	1.001
A	CYS563	1.132	1.632	1.106
A	GLN564	1.124	1.545	1.045
A	VAL565	1.153	1.595	1.096
A	ILE566	1.181	1.688	1.104
A	ALA567	1.205	1.612	1.085
A	GLU568	1.188	1.645	1.154
A	ALA569	1.233	1.743	1.178
A	LEU570	1.224	1.74	1.183
A	ILE571	1.211	1.722	1.167
A	ALA572	1.368	1.821	1.299
A	SER573	1.432	1.867	1.384
A	GLY574	1.391	1.851	1.309
A	VAL575	1.333	1.802	1.264
A	GLY576	1.329	1.793	1.251
A	LYS577	1.39	1.801	1.309
A	TYR578	1.394	1.786	1.279
A	PHE579	1.359	1.805	1.251
A	LYS580	1.421	1.871	1.423
A	GLU581	1.433	1.998	1.467
A	ASN582	1.653	2.252	1.505
A	GLY583	1.661	2.095	1.484
A	MET584	1.28	1.542	1.21
A	VAL585	1.331	1.526	1.203
A	LYS586	1.315	1.641	1.269
A	ASP587	1.39	1.84	1.274
A	GLU588	1.451	1.794	1.329
A	HIS589	1.325	1.966	1.277
A	GLU590	1.448	2.017	1.382
A	LEU591	1.318	1.778	1.311
A	LEU592	1.52	1.828	1.303
A	LYS593	1.738	2.257	1.428
A	THR594	2.197	2.179	1.599
A	LEU595	2.804	2.495	1.78
A	PHE596	3.359	2.981	1.553
A	GLN597	3.809	3.205	1.702
A	LEU598	4.987	4	2.044
A	SER599	6.291	5.028	1.972
A	ILE600	6.226	6.335	2.214
A	SER601	7.525	6.619	3.347
A	SER602	9.201	7.706	3.83
A	THR710	4.078	3.992	3.235
A	LYS711	2.713	3.11	2.346
A	PHE712	2.328	2.651	1.975
A	ASP713	1.859	2.375	1.799
A	THR714	1.69	2.211	1.689
A	VAL715	1.465	1.827	1.471
A	SER716	1.326	1.725	1.312
A	ALA717	1.211	1.564	1.183
A	PHE718	1.132	1.481	1.056
A	LEU719	1.12	1.441	1.015
A	THR720	1.088	1.349	0.945
A	THR721	1.244	1.413	1.117
A	ASP722	1.156	1.442	1.079
A	LEU723	1.133	1.463	1.146
A	LYS724	1.196	1.508	1.153
A	LYS725	1.132	1.359	1.116
A	PHE726	1.141	1.367	1.218
A	CYS727	1.071	1.316	1.059
A	LEU728	1.062	1.319	0.95
A	ASN729	1.132	1.328	0.957
A	TRP730	1.111	1.354	0.944
A	ARG731	1.107	1.441	0.964
A	TYR732	1.142	1.531	0.973
A	GLU733	1.261	1.602	1.046
A	SER734	1.197	1.566	1.035
A	MET735	1.243	1.565	1.023
A	ALA736	1.225	1.657	1.058
A	ILE737	1.268	1.71	1.136
A	PHE738	1.288	1.731	1.096
A	ALA739	1.277	1.764	1.092
A	GLU740	1.296	1.82	1.139
A	ARG741	1.336	1.867	1.182
A	LEU742	1.309	1.858	1.143
A	ASP743	1.284	1.903	1.162
A	GLU744	1.356	1.978	1.246
A	ILE745	1.382	1.978	1.274
A	TYR746	1.34	1.972	1.253
A	GLY747	1.365	2.06	1.305
A	LEU748	1.303	2.006	1.213
A	PRO749	1.391	2.069	1.426
A	GLY750	1.308	1.996	1.243
A	PHE751	1.226	1.851	1.128
A	PHE752	1.189	1.709	1.092
A	ASN753	1.483	1.716	1.11
A	TRP754	1.16	1.703	1.102
A	MET755	1.23	1.602	1.013
A	HIS756	1.138	1.543	1.001
A	LYS757	1.177	1.672	1.107
A	ARG758	1.103	1.636	1.057
A	LEU759	1.068	1.596	0.995
A	GLU760	1.121	1.534	1.056
A	ARG761	1.159	2.244	1.078
A	SER762	1.065	1.754	0.991
A	VAL763	1	1.47	0.916
A	ILE764	0.941	1.305	0.848
A	TYR765	0.908	1.151	0.818
A	VAL766	0.859	0.982	0.815
A	ALA767	0.887	1.028	0.85
A	ASP768	0.924	1.055	0.927
A	PRO769	0.882	1.302	0.904
A	ASN770	0.932	1.894	0.925
A	CYS771	0.927	1.563	0.91
A	PRO772	0.946	1.805	0.946
A	PRO773	0.997	1.934	0.946
A	ASN774	1.108	2.357	1.023
A	ILE775	1.214	2.277	1.128
A	ASP776	1.34	2.388	1.197
A	LYS777	1.297	2.221	1.205
A	HIS778	1.234	2.01	1.152
A	MET779	1.255	2.099	1.109
A	GLU780	1.259	2.024	1.152
A	LEU781	1.175	1.723	1.135
A	GLU782	1.288	1.861	1.244
A	GLU783	1.286	1.921	1.181
A	THR784	1.123	1.557	1.025
A	PRO785	1.147	1.394	1.068
A	GLU786	1.101	1.413	1.019
A	ASP787	1.063	1.648	1.06
A	ASP788	0.976	1.627	0.982
A	ILE789	0.86	1.172	0.793
A	PHE790	0.917	1.359	0.855
A	ILE791	0.906	1.365	0.835
A	HIS792	1.001	1.463	0.879
A	TYR793	1.041	1.61	0.929
A	PRO794	1.008	1.385	0.925
A	LYS795	1.066	1.563	0.932
A	GLY796	1.04	1.411	0.908
A	GLY797	1.061	1.327	0.97
A	ILE798	1.009	1.427	0.978
A	GLU799	1.289	1.487	1.397
A	GLY800	1.635	1.912	1.993
A	TYR801	1.467	1.611	1.706
A	SER802	1.228	1.667	1.199
A	GLN803	1.212	1.899	1.364
A	LYS804	1.164	1.818	1.185
A	THR805	1.167	1.723	1.119
A	TRP806	1.212	1.64	1.087
A	THR807	1.218	1.648	1.037
A	ILE808	1.243	1.659	1.065
A	ALA809	1.268	1.628	1.087
A	THR810	1.276	1.589	1.028
A	ILE811	1.337	1.616	1.075
A	PRO812	1.316	1.623	1.127
A	PHE813	1.275	1.575	1.089
A	LEU814	1.256	1.533	1.106
A	PHE815	1.345	1.636	1.198
A	LEU816	1.369	1.711	1.181
A	SER817	1.349	1.665	1.179
A	ALA818	1.365	1.721	1.259
A	TYR819	1.479	1.844	1.323
A	GLU820	1.545	1.855	1.315
A	THR821	1.464	1.836	1.303
A	ASN822	1.529	1.965	1.411
A	THR823	1.481	1.893	1.416
A	ARG824	1.488	1.862	1.358
A	ILE825	1.31	1.652	1.212
A	ALA826	1.309	1.526	1.167
A	ALA827	1.216	1.498	1.114
A	ILE828	1.243	1.673	1.117
A	VAL829	1.387	2.199	1.144
A	GLN830	1.384	1.65	1.131
A	GLY831	2.086	2.557	1.232
A	ASP832	1.143	1.538	1.108
A	ASN833	1.198	1.293	1.068
A	GLU834	1.245	1.376	1.152
A	SER835	1.114	1.44	1.004
A	ILE836	1.141	1.448	1.058
A	ALA837	1.192	1.481	1.12
A	ILE838	1.318	1.665	1.165
A	THR839	1.445	1.894	1.349
A	GLN840	1.63	2.035	1.527
A	LYS841	1.758	2.27	1.695
A	VAL842	1.845	2.238	1.753
A	HIS843	2.069	2.452	1.911
A	PRO844	2.093	2.485	1.96
A	ASN845	2.289	2.601	2.092
A	LEU846	2.066	2.37	1.843
A	PRO847	2.001	2.244	1.827
A	TYR848	1.763	2.058	1.78
A	LYS849	1.583	1.856	1.582
A	VAL850	1.613	1.959	1.531
A	LYS851	1.547	1.942	1.511
A	LYS852	1.356	1.747	1.417
A	GLU853	1.356	1.728	1.371
A	ILE854	1.452	1.837	1.394
A	CYS855	1.339	1.743	1.327
A	ALA856	1.206	1.608	1.207
A	LYS857	1.291	1.69	1.309
A	GLN858	1.356	1.733	1.353
A	ALA859	1.213	1.591	1.17
A	GLN860	1.232	1.591	1.164
A	LEU861	1.334	1.716	1.246
A	TYR862	1.273	1.613	1.141
A	PHE863	1.245	1.502	1.053
A	GLU864	1.274	1.618	1.127
A	ARG865	1.251	1.643	1.168
A	LEU866	1.291	1.525	1.086
A	ARG867	1.288	1.459	1.048
A	MET868	1.286	1.587	1.128
A	ASN869	1.299	1.601	1.136
A	LEU870	1.299	1.47	1.061
A	ARG871	1.318	1.501	1.072
A	ALA872	1.344	1.601	1.102
A	LEU873	1.325	1.521	1.057
A	GLY874	1.347	1.477	1.083
A	HIS875	1.314	1.361	1.007
A	ASN876	1.482	1.43	1.013
A	LEU877	1.27	1.342	0.99
A	LYS878	1.201	1.355	1.031
A	ALA879	1.211	1.444	1.147
A	THR880	1.251	1.325	1.294
A	GLU881	1.218	1.294	1.264
A	THR882	1.153	1.296	0.985
A	ILE883	1.047	1.294	0.918
A	ILE884	1.113	1.373	0.993
A	SER885	1.1	1.364	0.997
A	THR886	1.173	1.455	1.091
A	HIS887	1.129	1.37	1.036
A	LEU888	1.034	1.268	0.98
A	PHE889	1.023	1.221	0.996
A	VAL890	0.929	1.179	0.952
A	TYR891	1.009	1.466	1.033
A	SER892	1.134	1.551	1.011
A	LYS893	0.956	1.115	0.87
A	LYS894	0.92	1.099	0.865
A	ILE895	0.825	1.037	0.813
A	HIS896	0.93	1.128	0.92
A	TYR897	0.987	1.22	0.992
A	ASP898	1.234	1.556	1.134
A	GLY899	1.32	1.648	1.471
A	ALA900	1.094	1.347	1.135
A	VAL901	0.919	1.122	0.913
A	LEU902	0.793	1.044	0.794
A	SER903	0.744	0.958	0.728
A	GLN904	0.664	0.816	0.65
A	ALA905	0.638	0.747	0.639
A	LEU906	0.635	0.747	0.659
A	LYS907	0.658	0.694	0.631
A	SER908	0.664	0.716	0.585
A	MET909	0.652	0.749	0.606
A	SER910	0.646	0.748	0.621
A	ARG911	0.701	0.78	0.614
A	CYS912	0.775	0.821	0.633
A	CYS913	0.83	0.947	0.716
A	PHE914	0.842	1.013	0.748
A	TRP915	0.908	0.962	0.793
A	SER916	0.862	1.011	0.718
A	GLU917	0.902	0.935	0.851
A	THR918	1.013	1.143	0.973
A	LEU919	1.094	1.213	1.045
A	VAL920	1.115	1.212	1.133
A	ASP921	1.082	1.135	1.125
A	GLU922	1.099	1.068	0.943
A	THR923	1.136	1.147	0.961
A	ARG924	1.142	1.058	0.935
A	SER925	1.016	0.905	0.799
A	ALA926	0.959	0.933	0.765
A	CYS927	1.031	1.005	0.807
A	SER928	1.018	0.906	0.81
A	ASN929	0.919	0.808	0.794
A	ILE930	0.899	0.889	0.763
A	SER931	0.935	0.92	0.715
A	THR932	0.922	0.827	0.728
A	THR933	0.782	0.766	0.691
A	ILE934	0.807	0.863	0.664
A	ALA935	0.907	0.886	0.733
A	LYS936	0.847	0.801	0.733
A	ALA937	0.746	0.785	0.682
A	ILE938	0.852	0.94	0.788
A	GLU939	0.949	0.978	0.869
A	ASN940	0.924	0.881	0.917
A	GLY941	1.088	1.051	1.089
A	LEU942	0.837	0.969	0.851
A	SER943	0.926	1.128	0.912
A	ARG944	0.984	1.12	0.87
A	ASN945	1.042	1.255	0.946
A	VAL946	0.979	1.175	0.914
A	GLY947	0.943	1.041	0.818
A	TYR948	1.034	1.14	0.852
A	CYS949	1.083	1.258	0.935
A	ILE950	0.953	1.119	0.817
A	ASN951	0.953	1.064	0.806
A	ILE952	1.119	1.252	0.916
A	LEU953	1.114	1.28	0.936
A	LYS954	0.991	1.137	0.829
A	VAL955	1.056	1.167	0.866
A	ILE956	1.201	1.33	0.998
A	GLN957	1.118	1.295	0.972
A	GLN958	1.054	1.184	0.916
A	LEU959	1.265	1.329	1.036
A	LEU960	1.344	1.449	1.127
A	ILE961	1.192	1.357	1.12
A	SER962	1.268	1.38	1.201
A	THR963	1.561	1.543	1.518
A	GLU964	1.614	1.694	1.559
A	PHE965	1.317	1.567	1.247
A	SER966	1.173	1.601	1.084
A	ILE967	1.184	1.578	1.015
A	ASN968	1.272	1.66	1.049
A	GLU969	1.472	1.826	1.285
A	THR970	1.548	1.744	1.37
A	LEU971	1.695	1.694	1.519
A	THR972	2.044	1.995	1.765
A	LEU973	2.142	2.157	1.741
A	ASP974	2.286	2.136	1.713
A	VAL975	1.935	1.961	1.623
A	THR976	1.714	2.041	1.6
A	SER977	2.039	2.177	1.654
A	PRO978	2.042	2.103	1.676
A	ILE979	1.834	2.013	1.681
A	SER980	1.979	2.273	1.788
A	ASN981	2.231	2.22	1.737
A	ASN982	2.147	2.063	1.602
A	LEU983	1.985	2.135	1.601
A	ASP984	1.851	2.037	1.481
A	TRP985	1.824	1.826	1.351
A	LEU986	1.711	1.678	1.26
A	ILE987	1.561	1.715	1.273
A	THR988	1.632	1.67	1.281
A	ALA989	1.614	1.469	1.2
A	ALA990	1.472	1.385	1.107
A	LEU991	1.496	1.428	1.128
A	ILE992	1.541	1.42	1.136
A	PRO993	1.432	1.294	1.057
A	ALA994	1.395	1.205	1
A	PRO995	1.477	1.241	1.025
A	ILE996	1.582	1.385	1.111
A	GLY997	1.579	1.375	1.134
A	GLY998	1.476	1.334	1.071
A	PHE999	1.293	1.218	1.002
A	ASN1000	1.254	1.205	0.964
A	TYR1001	1.161	1.046	0.84
A	LEU1002	1.103	1.081	0.911
A	ASN1003	1.274	1.207	1.06
A	LEU1004	1.299	1.336	1.145
A	SER1005	1.403	1.321	1.266
A	ARG1006	1.194	1.151	1.046
A	ILE1007	1.104	1.114	1.028
A	PHE1008	1.317	1.21	1.305
A	VAL1009	1.4	1.247	1.417
A	ARG1010	1.353	1.235	1.296
A	ASN1011	1.408	1.54	1.267
A	ILE1012	1.538	1.829	1.381
A	GLY1013	1.679	1.638	1.366
A	ASP1014	1.585	1.412	1.215
A	PRO1015	1.505	1.345	1.12
A	VAL1016	1.627	1.4	1.177
A	THR1017	1.793	1.513	1.325
A	ALA1018	1.576	1.433	1.196
A	SER1019	1.543	1.412	1.161
A	LEU1020	1.719	1.558	1.292
A	ALA1021	1.668	1.588	1.279
A	ASP1022	1.512	1.566	1.243
A	LEU1023	1.673	1.638	1.351
A	LYS1024	1.841	1.758	1.414
A	ARG1025	1.777	1.759	1.425
A	MET1026	1.742	1.745	1.447
A	ILE1027	1.935	1.942	1.494
A	ASP1028	2.013	2.036	1.529
A	HIS1029	1.905	1.946	1.484
A	SER1030	2.005	2.07	1.55
A	ILE1031	1.858	1.913	1.473
A	MET1032	1.927	1.982	1.422
A	THR1033	2.175	2.204	1.52
A	GLU1034	2.216	2.244	1.574
A	SER1035	2.078	2.183	1.555
A	VAL1036	1.872	1.913	1.44
A	LEU1037	1.895	1.892	1.407
A	GLN1038	2.086	2.069	1.466
A	LYS1039	2.035	1.943	1.455
A	VAL1040	1.859	1.714	1.401
A	MET1041	2.032	1.82	1.479
A	ASN1042	2.156	1.883	1.484
A	GLN1043	1.967	1.756	1.492
A	GLU1044	2.007	1.724	1.593
A	PRO1045	1.938	1.602	1.483
A	GLY1046	1.881	1.553	1.415
A	ASP1047	1.981	1.618	1.489
A	ALA1048	1.967	1.575	1.438
A	SER1049	2.023	1.592	1.462
A	PHE1050	2.05	1.531	1.482
A	LEU1051	1.932	1.463	1.393
A	ASP1052	1.816	1.427	1.329
A	TRP1053	1.864	1.41	1.353
A	ALA1054	1.916	1.423	1.381
A	SER1055	1.771	1.362	1.266
A	ASP1056	1.734	1.267	1.232
A	PRO1057	1.872	1.335	1.334
A	TYR1058	1.745	1.317	1.271
A	SER1059	1.712	1.298	1.242
A	GLY1060	1.836	1.426	1.359
A	ASN1061	1.793	1.398	1.274
A	LEU1062	1.69	1.392	1.214
A	PRO1063	1.682	1.484	1.224
A	ASP1064	1.675	1.447	1.2
A	SER1065	1.903	1.52	1.223
A	GLN1066	1.601	1.37	1.185
A	SER1067	1.276	1.109	1.053
A	ILE1068	1.154	1.156	0.938
A	THR1069	1.128	1.06	0.896
A	LYS1070	1.189	1.028	0.988
A	THR1071	1.129	1.134	1.015
A	ILE1072	1.081	1.183	0.971
A	LYS1073	1.059	1.096	0.955
A	ASN1074	1.169	1.172	1.083
A	ILE1075	1.151	1.361	1.132
A	THR1076	1.056	1.342	1.018
A	ALA1077	1.116	1.195	1.068
A	ARG1078	1.208	1.332	1.165
A	THR1079	1.189	1.501	1.112
A	ILE1080	1.092	1.389	1.042
A	LEU1081	1.101	1.317	1.025
A	ARG1082	1.261	1.623	1.142
A	ASN1083	1.237	1.69	1.112
A	SER1084	1.168	1.524	1.054
A	PRO1085	1.396	1.791	1.278
A	ASN1086	1.303	1.863	1.169
A	PRO1087	1.473	2.43	1.387
A	MET1088	1.403	2.181	1.335
A	LEU1089	1.248	1.719	1.166
A	LYS1090	1.347	2.02	1.319
A	GLY1091	1.555	2.251	1.568
A	LEU1092	1.502	1.875	1.43
A	PHE1093	1.307	1.798	1.208
A	HIS1094	1.475	1.961	1.355
A	ASP1095	1.525	2.114	1.436
A	LYS1096	1.848	1.88	1.771
A	SER1097	1.748	1.8	1.649
A	PHE1098	1.732	1.818	1.607
A	ASP1099	1.94	1.819	1.711
A	GLU1100	2.009	1.72	1.599
A	ASP1101	1.946	1.587	1.391
A	LEU1102	1.949	1.628	1.48
A	GLU1103	2.033	1.703	1.595
A	LEU1104	2.061	1.664	1.516
A	ALA1105	2.036	1.6	1.44
A	SER1106	2.116	1.675	1.541
A	PHE1107	2.258	1.703	1.62
A	LEU1108	2.281	1.604	1.574
A	MET1109	2.277	1.57	1.574
A	ASP1110	2.335	1.749	1.647
A	ARG1111	2.525	1.816	1.772
A	ARG1112	2.727	1.951	1.934
A	VAL1113	2.606	1.778	1.803
A	ILE1114	2.368	1.634	1.611
A	LEU1115	2.331	1.538	1.58
A	PRO1116	2.116	1.405	1.433
A	ARG1117	2.102	1.388	1.446
A	ALA1118	2.244	1.494	1.512
A	ALA1119	2.192	1.427	1.46
A	HIS1120	2.056	1.346	1.339
A	GLU1121	2.154	1.458	1.415
A	ILE1122	2.186	1.506	1.446
A	LEU1123	2.076	1.435	1.345
A	ASP1124	2.03	1.419	1.3
A	ASN1125	2.171	1.547	1.449
A	SER1126	2.145	1.521	1.475
A	LEU1127	2.013	1.551	1.421
A	THR1128	1.789	1.422	1.268
A	GLY1129	1.723	1.375	1.187
A	ALA1130	1.722	1.465	1.31
A	ARG1131	1.508	1.404	1.336
A	GLU1132	1.393	1.204	1.203
A	GLU1133	1.422	1.191	1.215
A	ILE1134	1.392	1.176	1.325
A	ALA1135	1.29	1.059	1.361
A	GLY1136	1.187	1.079	1.318
A	LEU1137	1.218	1.214	1.426
A	LEU1138	1.292	1.14	1.655
A	ASP1139	1.47	1.423	1.916
A	THR1140	1.946	1.333	2.698
A	THR1141	1.62	1.465	2.158
A	LYS1142	1.785	1.384	2.267
A	GLY1143	2.107	1.782	3.014
A	LEU1144	1.834	1.938	2.588
A	ILE1145	1.582	1.638	2.059
A	ARG1146	2.097	1.907	2.926
A	SER1147	2.492	2.561	3.69
A	ILE1154	4.379	2.789	4.533
A	GLN1155	3.107	2.15	3.352
A	PRO1156	2.302	2.149	3.264
A	ARG1157	3.052	1.97	3.039
A	LEU1158	2.936	1.725	2.322
A	VAL1159	1.578	1.877	1.437
A	SER1160	2.351	1.91	2.162
A	ARG1161	2.337	1.657	1.887
A	LEU1162	1.492	1.578	1.19
A	SER1163	1.904	1.813	1.177
A	HIS1164	1.591	1.727	1.236
A	HIS1165	1.396	1.574	1.254
A	ASP1166	1.234	1.634	1.294
A	TYR1167	1.474	1.699	1.214
A	ASN1168	1.538	1.567	1.131
A	GLN1169	1.471	1.416	1.083
A	PHE1170	1.569	1.521	1.212
A	LEU1171	1.702	1.666	1.304
A	ILE1172	1.707	1.579	1.242
A	LEU1173	1.704	1.547	1.21
A	ASN1174	1.84	1.74	1.463
A	LYS1175	1.922	1.855	1.567
A	LEU1176	1.857	1.763	1.405
A	LEU1177	1.956	1.83	1.466
A	SER1178	2.079	2.075	1.667
A	ASN1179	2.16	1.957	1.631
A	ARG1180	2.482	2.186	1.81
A	LYS1181	2.553	2.151	1.79
A	GLN1182	2.459	2.186	1.783
A	ASN1183	2.495	2.363	1.869
A	ASP1184	2.64	2.79	2.085
A	LEU1185	2.806	2.982	2.441
A	ILE1186	2.652	3.476	2.412
A	SER1187	2.86	2.893	2.479
A	SER1188	3.03	2.657	2.56
A	ASN1189	2.582	2.334	2.225
A	THR1190	2.19	2.188	1.927
A	CYS1191	1.942	1.972	1.65
A	SER1192	1.809	1.77	1.457
A	VAL1193	1.921	1.772	1.546
A	ASP1194	2.121	1.954	1.724
A	LEU1195	2.042	1.886	1.584
A	ALA1196	1.944	1.679	1.383
A	ARG1197	2.064	1.814	1.583
A	ALA1198	2.151	1.932	1.699
A	LEU1199	2.006	1.736	1.48
A	ARG1200	1.982	1.647	1.425
A	SER1201	2.202	1.82	1.674
A	HIS1202	2.17	1.812	1.658
A	MET1203	2.002	1.633	1.472
A	TRP1204	2.068	1.591	1.488
A	ARG1205	2.288	1.802	1.672
A	GLU1206	2.533	1.848	1.799
A	LEU1207	2.385	1.722	1.698
A	ALA1208	2.368	1.81	1.699
A	LEU1209	2.633	2.041	1.923
A	GLY1210	2.714	2.178	2.008
A	ARG1211	2.638	1.968	1.905
A	VAL1212	2.641	1.874	1.88
A	ILE1213	2.463	1.708	1.728
A	TYR1214	2.56	1.689	1.759
A	GLY1215	2.388	1.682	1.747
A	LEU1216	1.841	1.664	1.446
A	GLU1217	1.748	2.056	1.441
A	VAL1218	2.03	1.764	1.639
A	PRO1219	1.999	1.779	1.683
A	ASP1220	1.828	1.585	1.507
A	ALA1221	1.789	1.649	1.512
A	LEU1222	1.788	1.587	1.49
A	GLU1223	1.745	1.732	1.514
A	ALA1224	1.766	1.855	1.582
A	MET1225	1.698	1.818	1.53
A	VAL1226	1.654	1.823	1.478
A	GLY1227	1.612	1.835	1.444
A	ARG1228	1.604	1.909	1.463
A	TYR1229	1.559	1.892	1.478
A	ILE1230	1.683	2.097	1.664
A	THR1231	1.776	2.23	1.692
A	GLY1232	1.98	2.809	1.879
A	SER1233	2.142	3.77	2.066
A	LEU1234	2.049	3.283	1.938
A	GLU1235	2.021	2.688	1.963
A	CYS1236	1.894	2.261	1.793
A	GLN1237	2.037	2.438	1.914
A	ILE1238	2.004	2.203	1.857
A	CYS1239	2.09	2.252	1.985
A	GLU1240	2.28	2.531	2.184
A	GLN1241	2.366	2.634	2.258
A	GLY1242	2.45	2.463	2.362
A	ASN1243	2.227	2.119	2.163
A	THR1244	2.279	2.045	2.262
A	MET1245	2.028	2.012	2.004
A	TYR1246	1.868	1.944	1.769
A	GLY1247	1.763	1.909	1.684
A	TRP1248	1.743	1.933	1.695
A	PHE1249	1.654	1.837	1.661
A	PHE1250	1.707	1.944	1.754
A	VAL1251	1.595	1.842	1.653
A	PRO1252	1.647	1.959	1.755
A	ARG1253	1.601	1.971	1.719
A	ASP1254	1.626	1.972	1.698
A	SER1255	1.463	1.771	1.628
A	GLN1256	1.454	1.596	1.699
A	LEU1257	1.567	1.505	1.613
A	ASP1258	1.578	1.512	1.729
A	GLN1259	2.085	1.559	2.072
A	VAL1260	2.041	1.806	2.236
A	ASP1261	2.347	1.811	2.95
A	LYS1262	2.575	2.048	3.333
A	GLU1263	2.951	2.202	3.634
A	HIS1264	3.623	2.262	4.463
A	SER1265	4.602	3.472	6.123
A	PRO1290	3.359	5.686	2.643
A	THR1291	2.927	3.996	2.297
A	LYS1292	2.752	3.027	2.037
A	ALA1293	2.464	2.428	1.765
A	LEU1294	2.674	2.538	2.006
A	ARG1295	2.788	2.438	2.048
A	SER1296	2.502	2.01	1.715
A	ALA1297	2.55	2.065	1.811
A	ILE1298	2.787	2.183	2.047
A	ARG1299	2.582	1.963	1.891
A	ILE1300	2.515	1.787	1.777
A	ALA1301	2.721	1.954	1.988
A	THR1302	2.842	1.962	2.059
A	VAL1303	2.593	1.826	1.877
A	TYR1304	2.638	1.806	1.843
A	THR1305	2.901	2.082	2.052
A	TRP1306	2.886	2.034	2.078
A	ALA1307	2.74	1.839	1.934
A	TYR1308	2.812	1.866	1.943
A	GLY1309	3.06	2.231	2.145
A	ASP1310	3.101	2.413	2.281
A	ASN1311	3.153	2.437	2.434
A	GLU1312	3.149	2.618	2.487
A	GLU1313	3.097	2.589	2.352
A	CYS1314	2.938	2.143	2.121
A	TRP1315	2.97	2.17	2.162
A	TYR1316	2.942	2.149	2.15
A	GLU1317	2.775	1.955	1.989
A	ALA1318	2.752	1.929	1.95
A	TRP1319	2.805	2.14	2.036
A	TYR1320	2.668	2.07	1.98
A	LEU1321	2.527	1.931	1.77
A	ALA1322	2.648	2.08	1.922
A	SER1323	2.694	2.243	2.009
A	GLN1324	2.564	2.395	1.861
A	ARG1325	2.642	2.987	2.18
A	VAL1326	2.634	2.699	2.007
A	ASN1327	2.93	2.595	2.148
A	ILE1328	2.93	2.515	2.232
A	ASP1329	3.136	2.495	2.406
A	LEU1330	3.069	2.512	2.348
A	ASP1331	3.24	2.717	2.573
A	VAL1332	3.139	2.904	2.497
A	LEU1333	2.92	2.914	2.295
A	LYS1334	3.007	2.984	2.401
A	ALA1335	3.149	3.15	2.606
A	ILE1336	3.066	3.719	2.51
A	THR1337	2.935	4.1	2.348
A	PRO1338	3.334	4.259	2.647
A	VAL1339	3.68	4.985	3.023
A	SER1340	4.687	6.205	3.738
A	THR1341	5.449	7.943	3.927
A	LEU1363	1.531	1.234	1.205
A	ASN1364	1.422	1.4	1.462
A	ARG1365	1.342	1.477	1.388
A	VAL1366	1.387	1.583	1.423
A	SER1367	1.529	1.58	1.508
A	ARG1368	1.645	1.728	1.778
A	TYR1369	1.644	1.824	1.803
A	VAL1370	1.644	1.798	1.757
A	ASN1371	1.819	1.965	1.953
A	ILE1372	1.803	1.904	1.9
A	SER1373	1.94	1.961	1.999
A	ASN1374	1.998	1.869	2.078
A	ASP1375	2.208	2.071	2.338
A	ASN1376	2.149	2.048	2.247
A	LEU1377	2.102	2.016	2.116
A	ASP1378	2.348	2.194	2.381
A	PHE1379	2.547	2.319	2.545
A	ARG1380	3.024	2.703	3.098
A	ILE1381	3.428	2.989	3.58
A	GLU1382	4.084	3.622	4.27
A	GLY1383	4.006	3.501	4.146
A	GLU1384	3.447	3.141	3.42
A	LYS1385	2.984	2.693	2.818
A	VAL1386	2.756	2.535	2.476
A	ASP1387	2.689	2.456	2.266
A	THR1388	2.503	2.232	2.213
A	ASN1389	2.321	2.012	2.018
A	LEU1390	2.01	1.883	1.888
A	ILE1391	1.83	1.928	1.744
A	TYR1392	1.989	1.832	1.825
A	GLN1393	1.87	1.752	1.833
A	GLN1394	1.704	1.572	1.769
A	ALA1395	1.649	1.713	1.616
A	MET1396	1.63	1.785	1.661
A	LEU1397	1.492	1.548	1.508
A	LEU1398	1.386	1.532	1.337
A	GLY1399	1.482	1.769	1.479
A	LEU1400	1.41	1.659	1.476
A	SER1401	1.219	1.417	1.27
A	VAL1402	1.274	1.619	1.259
A	LEU1403	1.409	1.819	1.5
A	GLU1404	1.281	1.534	1.431
A	GLY1405	1.201	1.375	1.304
A	LYS1406	1.243	1.647	1.311
A	PHE1407	1.244	1.521	1.244
A	ARG1408	1.236	1.484	1.195
A	LEU1409	1.213	1.525	1.289
A	ARG1410	1.253	1.483	1.408
A	LEU1411	1.333	1.487	1.535
A	GLU1412	1.392	1.607	1.639
A	THR1413	1.407	1.663	1.621
A	ASP1414	1.462	1.9	1.707
A	ASP1415	1.62	2.128	1.837
A	TYR1416	1.706	2.154	1.786
A	ASN1417	1.793	2.092	1.787
A	GLY1418	1.727	1.991	1.759
A	ILE1419	1.682	1.972	1.707
A	TYR1420	1.603	1.872	1.533
A	HIS1421	1.669	1.916	1.556
A	LEU1422	1.635	1.849	1.51
A	HIS1423	1.766	1.946	1.631
A	VAL1424	1.811	2.095	1.684
A	LYS1425	1.844	2.23	1.764
A	ASP1426	2.029	2.543	1.97
A	ASN1427	2.207	2.4	2.04
A	CYS1428	2.025	2.17	1.833
A	CYS1429	2.062	2.071	1.849
A	VAL1430	2.058	2.069	1.882
A	LYS1431	2.387	2.224	2.09
A	GLU1432	2.516	2.294	2.147
A	VAL1433	2.603	2.337	2.106
A	ALA1434	2.799	2.623	2.1
A	ASP1435	2.855	2.517	2.016
A	VAL1436	2.921	2.194	1.99
A	GLY1437	3.039	2.261	2.016
A	GLN1438	3.042	2.165	2.032
A	VAL1439	2.852	1.895	1.969
A	ASP1440	2.907	1.921	2.069
A	ALA1441	2.824	1.926	2.127
A	GLU1442	2.829	1.961	2.143
A	LEU1443	2.544	1.86	2.007
A	PRO1444	2.559	1.855	2.015
A	ILE1445	2.479	1.798	1.936
A	PRO1446	2.389	1.812	1.843
A	GLU1447	2.375	1.952	2.054
A	TYR1448	2.459	1.959	1.943
A	THR1449	2.299	2.224	1.738
A	GLU1450	2.577	2.604	2.29
A	VAL1451	3.16	2.423	3.305
A	ASP1452	3.386	2.712	3.179
A	ASN1453	3.154	2.715	3.262
A	ASN1454	2.656	2.842	3.132
A	HIS1455	2.763	3.262	3.199
A	LEU1456	2.671	3.609	3.059
A	ILE1457	3.177	2.906	3.268
A	TYR1458	2.675	2.438	2.495
A	ASP1459	2.531	2.908	2.179
A	PRO1460	3.724	3.057	2.936
A	ASP1461	3.521	3.812	2.609
A	PRO1462	5.539	5.581	2.533
A	VAL1463	6.661	5.962	2.437
B	MET479	5.136	3.818	3.417
B	PRO480	4.721	3.232	2.967
B	SER481	4.471	3.262	3.113
B	ASP482	4.162	3.7	3.168
B	ASP483	3.745	3.417	2.778
B	PHE484	3.422	2.906	2.638
B	SER485	3.537	3.291	2.889
B	ASN486	3.308	3.569	2.699
B	THR487	2.975	3.179	2.333
B	PHE488	3.127	3.033	2.425
B	PHE489	3.591	3.407	2.826
B	PRO490	3.965	3.862	3.305
B	HIS491	3.727	3.827	3.336
B	ASP492	3.269	3.337	2.829
B	THR493	3.691	3.524	2.971
B	ASP494	3.945	3.96	3.42
B	ARG495	3.528	3.706	3.143
B	LEU496	3.497	3.464	2.852
B	ASN497	4.102	3.955	3.266
B	TYR498	4.099	4.169	3.434
B	HIS499	3.728	3.796	3.026
B	ALA500	4.041	3.903	3.059
B	ASP501	4.554	4.481	3.468
B	HIS502	4.309	4.421	3.337
B	LEU503	4.04	4.174	3.073
B	GLY504	4.554	4.564	3.489
B	ASP505	4.625	4.727	3.666
B	TYR506	4.141	4.34	3.392
B	ASP507	4.108	4.279	3.464
B	LEU508	3.812	3.898	3.284
B	GLU509	3.637	4.037	3.159
B	THR510	3.565	4.088	2.988
B	LEU511	3.408	3.682	2.8
B	CYS512	3.237	3.556	2.711
B	GLU513	3.164	3.853	2.644
B	GLU514	3.036	3.637	2.477
B	SER515	2.911	3.185	2.369
B	VAL516	2.701	3.33	2.276
B	LEU517	2.64	3.552	2.235
B	MET518	2.459	3.091	2.052
B	GLY519	2.356	2.843	1.986
B	VAL520	2.307	3.171	1.987
B	ILE521	2.202	3.016	1.829
B	ASN522	2.041	2.517	1.695
B	SER523	1.973	2.638	1.74
B	ILE524	1.986	2.817	1.732
B	LYS525	1.91	2.46	1.611
B	LEU526	1.744	2.252	1.5
B	ILE527	1.738	2.479	1.613
B	ASN528	1.769	2.361	1.643
B	LEU529	1.627	1.954	1.47
B	ASP530	1.691	2.059	1.582
B	MET531	1.753	2.225	1.729
B	ARG532	1.529	1.926	1.583
B	LEU533	1.512	1.727	1.421
B	ASN534	1.785	2.052	1.633
B	HIS535	1.685	2.024	1.694
B	ILE536	1.397	1.556	1.491
B	GLU537	1.586	1.798	1.606
B	GLU538	1.778	2.113	1.759
B	GLN539	1.619	1.746	1.615
B	VAL540	1.489	1.553	1.51
B	LYS541	1.754	1.947	1.685
B	GLU542	1.756	1.85	1.723
B	ILE543	1.636	1.643	1.663
B	PRO544	1.878	1.906	1.824
B	LYS545	1.863	1.894	1.826
B	ILE546	1.626	1.651	1.614
B	ILE547	1.76	1.736	1.667
B	ASN548	1.947	1.922	1.794
B	LYS549	1.802	1.783	1.717
B	LEU550	1.675	1.698	1.578
B	GLU551	1.855	1.898	1.652
B	SER552	1.876	1.926	1.713
B	ILE553	1.703	1.779	1.557
B	ASP554	1.779	1.926	1.582
B	ARG555	1.86	2.017	1.681
B	VAL556	1.701	1.828	1.596
B	LEU557	1.642	1.796	1.517
B	ALA558	1.775	2.002	1.569
B	LYS559	1.714	1.967	1.582
B	THR560	1.528	1.851	1.505
B	ASN561	1.577	1.916	1.492
B	THR562	1.601	1.976	1.482
B	ALA563	1.515	1.919	1.481
B	LEU564	1.466	1.907	1.466
B	SER565	1.49	1.972	1.445
B	THR566	1.484	1.934	1.435
B	ILE567	1.43	1.873	1.395
B	GLU568	1.428	1.909	1.404
B	GLY569	1.432	1.929	1.393
B	HIS570	1.378	1.847	1.323
B	LEU571	1.346	1.843	1.315
B	VAL572	1.359	1.874	1.31
B	SER573	1.335	1.823	1.225
B	MET574	1.291	1.748	1.217
B	MET575	1.288	1.795	1.257
B	ILE576	1.306	1.806	1.205
B	MET577	1.262	1.71	1.11
B	ILE578	1.239	1.727	1.135
B	PRO579	1.236	1.786	1.158
B	GLY580	1.376	1.944	1.39
B	LYS581	1.351	1.976	1.411
B	GLY582	1.629	2.321	1.7
B	LYS583	1.757	2.311	1.854
B	GLY584	2.036	2.325	2.059
B	GLU585	1.835	2.409	1.98
B	ARG586	1.617	2.419	1.584
B	LYS587	1.737	2.736	1.662
B	GLY588	1.72	3.342	1.606
B	LYS589	1.568	3.307	1.56
B	SER590	1.574	3.455	1.583
B	ASN591	1.627	3.557	1.8
B	PRO592	1.678	3.08	1.96
B	GLU593	2.038	3.295	2.572
B	LEU594	2.493	3.644	3.621
B	LYS595	3.311	3.292	4.672
B	PRO596	4.415	3.187	6.378
C	MET479	3.544	4.67	4.098
C	PRO480	3.272	4.521	3.59
C	SER481	3.07	4.129	3.304
C	ASP482	3.137	4.358	3.382
C	ASP483	2.97	4.126	3.107
C	PHE484	2.527	3.543	2.435
C	SER485	2.76	3.886	2.704
C	ASN486	3.015	4.361	3.088
C	THR487	2.727	3.678	2.695
C	PHE488	2.541	3.508	2.389
C	PHE489	2.847	3.883	2.613
C	PRO490	3.188	4.022	2.938
C	HIS491	3.221	3.936	2.925
C	ASP492	2.824	3.517	2.586
C	THR493	2.926	3.527	2.732
C	ASP494	3.264	3.779	2.992
C	ARG495	3.073	3.619	2.846
C	LEU496	2.928	3.341	2.707
C	ASN497	3.327	3.637	3.029
C	TYR498	3.504	3.787	3.214
C	HIS499	3.29	3.478	2.991
C	ALA500	3.431	3.524	3.107
C	ASP501	3.952	3.849	3.885
C	HIS502	4.06	3.765	3.941
C	LEU503	3.88	3.664	3.366
C	GLY504	4.247	4.06	3.574
C	ASP505	4.948	4.1	4.486
C	TYR506	4.503	3.81	3.785
C	ASP507	4.585	3.857	3.653
C	LEU508	4.265	3.719	3.332
C	GLU509	4.132	3.632	3.26
C	THR510	3.953	3.448	3.227
C	LEU511	3.661	3.278	3.004
C	CYS512	3.571	3.235	2.881
C	GLU513	3.552	3.148	2.946
C	GLU514	3.294	2.988	2.821
C	SER515	3.006	2.872	2.535
C	VAL516	3.085	2.78	2.534
C	LEU517	3.125	2.689	2.601
C	MET518	2.771	2.529	2.429
C	GLY519	2.64	2.45	2.316
C	VAL520	2.848	2.4	2.371
C	ILE521	2.698	2.265	2.307
C	ASN522	2.319	2.09	2.008
C	SER523	2.435	2.109	1.993
C	ILE524	2.589	2.112	2.081
C	LYS525	2.253	1.92	1.857
C	LEU526	2.033	1.812	1.644
C	ILE527	2.29	1.935	1.842
C	ASN528	2.266	1.893	1.863
C	LEU529	1.796	1.667	1.583
C	ASP530	1.785	1.762	1.565
C	MET531	2.029	1.908	1.774
C	ARG532	1.829	1.672	1.672
C	LEU533	1.452	1.545	1.438
C	ASN534	1.63	1.814	1.578
C	HIS535	1.786	1.846	1.74
C	ILE536	1.492	1.576	1.51
C	GLU537	1.442	1.684	1.472
C	GLU538	1.706	1.959	1.668
C	GLN539	1.609	1.798	1.549
C	VAL540	1.486	1.608	1.458
C	LYS541	1.705	1.853	1.584
C	GLU542	1.729	1.864	1.626
C	ILE543	1.605	1.754	1.568
C	PRO544	1.733	2.083	1.634
C	LYS545	1.706	2.015	1.594
C	ILE546	1.564	1.616	1.492
C	ILE547	1.679	1.86	1.653
C	ASN548	1.775	2.045	1.794
C	LYS549	1.639	1.776	1.594
C	LEU550	1.652	1.685	1.629
C	GLU551	1.803	1.955	1.889
C	SER552	1.778	1.919	1.834
C	ILE553	1.661	1.653	1.674
C	ASP554	1.793	1.785	1.908
C	ARG555	1.848	1.92	2.022
C	VAL556	1.689	1.795	1.809
C	LEU557	1.695	1.708	1.765
C	ALA558	1.814	1.778	1.869
C	LYS559	1.73	1.816	1.778
C	THR560	1.599	1.725	1.631
C	ASN561	1.651	1.697	1.655
C	THR562	1.677	1.754	1.677
C	ALA563	1.594	1.769	1.585
C	LEU564	1.556	1.726	1.542
C	SER565	1.633	1.749	1.653
C	THR566	1.623	1.8	1.631
C	ILE567	1.504	1.786	1.509
C	GLU568	1.571	1.769	1.546
C	GLY569	1.624	1.811	1.643
C	HIS570	1.527	1.798	1.544
C	LEU571	1.494	1.767	1.482
C	VAL572	1.608	1.813	1.543
C	SER573	1.629	1.871	1.59
C	MET574	1.473	1.733	1.504
C	MET575	1.519	1.743	1.496
C	ILE576	1.51	1.699	1.443
C	MET577	1.558	1.741	1.492
C	ILE578	1.553	1.794	1.517
C	PRO579	2.456	1.989	1.63
C	GLY580	3.429	2.703	2.315
C	PRO592	3.55	4.811	1.855
C	GLU593	1.854	2.735	1.605
C	LEU594	1.616	1.895	1.482
C	LYS595	1.518	1.708	1.452
C	PRO596	1.405	1.638	1.372
C	VAL597	1.331	1.559	1.288
C	ILE598	1.322	1.648	1.3
C	GLY599	1.306	1.677	1.266
C	ARG600	1.27	1.74	1.244
C	ASP601	1.424	1.954	1.442
C	VAL602	1.421	1.882	1.489
C	LEU603	1.578	2.018	1.634
C	GLU604	1.397	1.796	1.453
C	GLN605	1.374	1.845	1.378
C	GLN606	1.509	2.074	1.498
C	SER607	1.465	1.965	1.405
C	LEU608	1.422	1.767	1.31
C	PHE609	1.567	1.792	1.409
C	SER610	1.643	1.915	1.607
C	PHE611	2.363	2.718	3.006
C	VAL631	1.827	2.078	1.835
C	GLN632	1.591	1.833	1.568
C	LEU633	1.525	1.746	1.462
C	ARG634	1.611	1.693	1.509
C	GLY635	1.896	1.824	1.621
C	ASP636	1.809	1.965	1.552
C	LEU637	1.649	1.753	1.417
C	ILE638	2.125	1.681	1.438
C	LEU639	1.627	1.659	1.414
C	PRO640	2.298	1.937	1.492
C	GLU641	2.315	1.922	1.359
C	LEU642	2.112	1.714	1.497
C	ASN643	2.264	1.768	1.657
C	PHE644	2.236	1.751	1.467
C	GLU645	2.134	1.89	1.634
C	GLU646	1.665	1.669	1.414
C	THR647	1.349	1.498	1.224
C	ASN648	1.318	1.462	1.192
C	ALA649	1.209	1.374	1.17
C	SER650	1.244	1.464	1.128
C	GLN651	1.196	1.517	1.135
C	PHE652	1.208	1.518	1.14
C	VAL653	1.363	1.615	1.268
C	PRO654	1.554	1.7	1.435
C	MET655	1.688	1.775	1.505
C	ALA656	1.777	1.823	1.648
C	ASP657	1.538	1.781	1.524
C	ASP658	1.41	1.795	1.599
C	SER659	1.283	1.652	1.437
C	SER660	1.296	1.625	1.396
C	ARG661	1.327	1.681	1.496
C	ASP662	1.241	1.612	1.34
C	VAL663	1.191	1.492	1.212
C	VAL664	1.302	1.548	1.342
C	LYS665	1.28	1.564	1.312
C	THR666	1.188	1.422	1.183
C	LEU667	1.243	1.454	1.218
C	ILE668	1.349	1.532	1.326
C	ARG669	1.291	1.485	1.292
C	THR670	1.227	1.413	1.197
C	HIS671	1.3	1.539	1.363
C	ILE672	1.467	1.645	1.565
C	LYS673	1.741	1.746	1.744
C	ASP674	1.867	1.877	1.9
C	ARG675	1.878	1.887	1.924
C	GLU676	2.023	2.04	2.09
C	LEU677	1.88	1.961	1.941
C	ARG678	1.767	1.77	1.73
C	SER679	1.92	1.941	1.917
C	GLU680	1.966	2.051	1.999
C	LEU681	1.77	1.91	1.745
C	ILE682	1.723	1.867	1.66
C	GLY683	1.982	2.066	1.977
C	TYR684	1.973	2.105	1.93
C	LEU685	1.772	1.967	1.7
C	ASN686	1.962	2.125	1.941
C	ARG687	2.114	2.258	2.06
C	ALA688	1.969	2.149	1.819
C	GLU689	2.067	2.163	1.841
C	ASN690	1.97	2.105	1.685
C	ASP691	1.766	1.981	1.562
C	GLU692	1.928	2.143	1.683
C	GLU693	1.919	2.13	1.694
C	ILE694	1.692	1.907	1.548
C	GLN695	1.694	1.908	1.547
C	GLU696	1.854	2.046	1.664
C	ILE697	1.767	1.958	1.589
C	ALA698	1.587	1.806	1.404
C	ASN699	1.732	1.901	1.487
C	THR700	1.861	1.94	1.579
C	VAL701	1.705	1.79	1.441
C	ASN702	1.674	1.773	1.33
C	ASP703	1.935	1.902	1.544
C	ILE704	1.983	1.878	1.627
C	ILE705	1.886	1.816	1.542
C	ASP706	2.115	1.953	1.629
C	GLY707	3.04	2.068	2.019
C	ASN708	3.913	2.244	2.276
D	TYR477	4.11	6.387	3.621
D	ILE478	3.71	6.074	3.451
D	MET479	3.31	5.61	3.252
D	PRO480	3.689	6.156	4.535
D	SER481	2.98	6.001	3.396
D	ASP482	3.557	6.068	4.095
D	ASP483	3.541	5.229	3.839
D	PHE484	3.145	4.611	2.982
D	SER485	3.584	4.712	2.925
D	ASN486	3.469	4.634	2.805
D	THR487	2.622	3.905	2.191
D	PHE488	2.688	3.676	2.181
D	PHE489	2.898	3.686	2.311
D	PRO490	3.244	4.251	2.702
D	HIS491	3.401	4.045	2.843
D	ASP492	2.893	3.644	2.39
D	THR493	2.887	4.125	2.531
D	ASP494	3.268	4.449	2.787
D	ARG495	3.079	4.076	2.639
D	LEU496	2.852	4.064	2.498
D	ASN497	3.353	4.674	2.802
D	TYR498	3.476	4.734	2.876
D	HIS499	3.12	4.381	2.76
D	ALA500	3.414	4.629	2.909
D	ASP501	3.848	5.15	3.196
D	HIS502	3.578	4.993	3.162
D	LEU503	3.528	4.784	3.154
D	GLY504	3.964	5.401	3.323
D	ASP505	4.023	5.711	3.246
D	TYR506	3.876	5.156	3.084
D	ASP507	4.319	5.709	3.328
D	LEU508	4.044	5.248	3.591
D	GLU509	4.076	4.624	3.422
D	THR510	3.968	4.101	3.023
D	LEU511	3.349	3.781	2.69
D	CYS512	3.415	3.455	2.752
D	GLU513	3.14	3.514	2.687
D	GLU514	2.827	3.492	2.473
D	SER515	2.767	3.143	2.357
D	VAL516	2.801	2.985	2.408
D	LEU517	2.669	3.154	2.361
D	MET518	2.425	2.977	2.071
D	GLY519	2.455	2.614	2.075
D	VAL520	2.494	2.688	2.202
D	ILE521	2.274	2.725	2.06
D	ASN522	2.073	2.285	1.842
D	SER523	2.242	2.244	1.946
D	ILE524	2.235	2.464	2.049
D	LYS525	1.927	2.135	1.816
D	LEU526	1.96	1.873	1.701
D	ILE527	2.195	2.13	1.91
D	ASN528	2.053	2.13	1.885
D	LEU529	1.842	1.736	1.628
D	ASP530	2.234	1.867	1.73
D	MET531	2.318	2.082	1.932
D	ARG532	1.789	1.783	1.739
D	LEU533	1.617	1.608	1.645
D	ASN534	1.966	1.966	1.94
D	HIS535	1.861	2.023	1.893
D	ILE536	1.5	1.647	1.549
D	GLU537	1.653	1.755	1.638
D	GLU538	1.85	2.107	1.763
D	GLN539	1.702	1.866	1.605
D	VAL540	1.539	1.66	1.529
D	LYS541	1.716	1.907	1.652
D	GLU542	1.705	1.959	1.609
D	ILE543	1.594	1.782	1.557
D	PRO544	1.737	2.093	1.678
D	LYS545	1.773	2.177	1.661
D	ILE546	1.592	1.723	1.496
D	ILE547	1.587	1.788	1.519
D	ASN548	1.65	2.087	1.581
D	LYS549	1.648	1.907	1.61
D	LEU550	1.606	1.733	1.586
D	GLU551	1.655	1.903	1.658
D	SER552	1.69	1.985	1.673
D	ILE553	1.657	1.822	1.638
D	ASP554	1.651	1.784	1.63
D	ARG555	1.67	1.893	1.619
D	VAL556	1.638	1.9	1.636
D	LEU557	1.599	1.79	1.581
D	ALA558	1.647	1.869	1.603
D	LYS559	1.604	1.937	1.585
D	THR560	1.535	1.865	1.578
D	ASN561	1.575	1.846	1.592
D	THR562	1.583	1.942	1.57
D	ALA563	1.494	1.924	1.507
D	LEU564	1.486	1.857	1.514
D	SER565	1.525	1.913	1.532
D	THR566	1.506	1.96	1.503
D	ILE567	1.46	1.896	1.467
D	GLU568	1.472	1.886	1.491
D	GLY569	1.47	1.984	1.489
D	HIS570	1.403	1.942	1.419
D	LEU571	1.425	1.897	1.429
D	VAL572	1.427	1.916	1.454
D	SER573	1.368	1.917	1.377
D	MET574	1.317	1.805	1.339
D	MET575	1.418	1.935	1.477
D	ILE576	1.568	2.044	1.551
D	MET577	1.951	2.603	1.939
D	ILE578	1.721	2.308	1.839
D	PRO579	2.222	2.911	2.302
E	MET479	3.541	6.914	3.276
E	PRO480	3.461	7.249	3.06
E	SER481	3.171	6.681	2.84
E	ASP482	3.358	6.158	3.044
E	ASP483	3.265	5.753	2.931
E	PHE484	2.916	5.03	2.629
E	SER485	3.037	4.616	2.683
E	ASN486	3.332	4.778	2.866
E	THR487	3.084	4.409	2.689
E	PHE488	3.243	4.165	2.664
E	PHE489	3.433	4.028	3.093
E	PRO490	3.646	3.611	3.174
E	HIS491	3.848	4.048	3.671
E	ASP492	3.532	3.953	3.375
E	THR493	3.678	3.775	3.456
E	ASP494	4.123	3.767	3.711
E	ARG495	3.916	3.706	3.591
E	LEU496	3.898	3.07	3.587
E	ASN497	4.331	3.045	3.679
E	TYR498	4.595	3.314	3.513
E	HIS499	4.055	3.026	3.248
E	ALA500	4.265	2.921	3.578
E	ASP501	4.943	3.33	3.946
E	HIS502	4.796	3.394	3.652
E	LEU503	4.463	3.337	3.463
E	GLY504	5.251	3.781	4.322
E	ASP505	4.98	3.961	4.083
E	TYR506	4.797	3.868	3.953
E	ASP507	4.608	3.967	3.923
E	LEU508	4.611	3.715	3.822
E	GLU509	4.314	3.831	3.531
E	THR510	3.954	3.653	3.093
E	LEU511	3.718	3.279	2.958
E	CYS512	3.542	3.288	2.899
E	GLU513	3.592	3.395	2.801
E	GLU514	3.464	3.102	2.736
E	SER515	3.153	2.898	2.595
E	VAL516	3.029	3.095	2.458
E	LEU517	3.078	3.059	2.39
E	MET518	2.846	2.688	2.235
E	GLY519	2.547	2.686	2.133
E	VAL520	2.53	2.889	2.108
E	ILE521	2.438	2.659	2.006
E	ASN522	2.187	2.342	1.817
E	SER523	2.062	2.489	1.798
E	ILE524	2.079	2.535	1.845
E	LYS525	1.898	2.157	1.662
E	LEU526	1.691	2.04	1.532
E	ILE527	1.77	2.217	1.692
E	ASN528	1.745	2.077	1.658
E	LEU529	1.526	1.757	1.421
E	ASP530	1.601	1.834	1.441
E	MET531	1.833	1.894	1.549
E	ARG532	1.643	1.659	1.44
E	LEU533	1.341	1.516	1.376
E	ASN534	1.494	1.722	1.542
E	HIS535	1.558	1.708	1.506
E	ILE536	1.363	1.472	1.386
E	GLU537	1.402	1.553	1.499
E	GLU538	1.64	1.765	1.705
E	GLN539	1.529	1.613	1.567
E	VAL540	1.445	1.469	1.456
E	LYS541	1.585	1.636	1.62
E	GLU542	1.602	1.659	1.617
E	ILE543	1.612	1.622	1.595
E	PRO544	1.855	1.835	1.84
E	LYS545	1.765	1.749	1.868
E	ILE546	1.552	1.565	1.63
E	ILE547	1.678	1.706	1.685
E	ASN548	1.795	1.78	1.825
E	LYS549	1.665	1.681	1.718
E	LEU550	1.621	1.66	1.627
E	GLU551	1.76	1.789	1.725
E	SER552	1.759	1.759	1.764
E	ILE553	1.69	1.682	1.646
E	ASP554	1.704	1.772	1.655
E	ARG555	1.78	1.798	1.761
E	VAL556	1.678	1.681	1.675
E	LEU557	1.614	1.698	1.603
E	ALA558	1.712	1.817	1.681
E	LYS559	1.69	1.751	1.69
E	THR560	1.556	1.698	1.569
E	ASN561	1.556	1.808	1.538
E	THR562	1.614	1.809	1.598
E	ALA563	1.584	1.77	1.6
E	LEU564	1.52	1.789	1.525
E	SER565	1.566	1.834	1.557
E	THR566	1.542	1.817	1.548
E	ILE567	1.465	1.798	1.456
E	GLU568	1.494	1.816	1.466
E	GLY569	1.493	1.805	1.453
E	HIS570	1.419	1.756	1.385
E	LEU571	1.401	1.772	1.348
E	VAL572	1.417	1.783	1.332
E	SER573	1.392	1.756	1.319
E	MET574	1.343	1.696	1.271
E	MET575	1.319	1.602	1.189
E	ILE576	1.285	1.597	1.133
E	MET577	1.278	1.497	1.142
E	ILE578	1.343	1.478	1.121
E	PRO579	1.341	1.525	1.169
E	GLY580	1.268	1.547	1.135
E	LYS581	1.388	1.907	1.249
E	GLY582	1.478	1.932	1.417
E	LYS583	1.758	2.819	1.687
E	GLY584	2.419	4.867	2.568
